# Supplementary material for: IL-24 Inhibits Lung Cancer Growth by Suppressing GLI1 and Inducing DNA Damage
Source: Cancers (Basel). 2019 Nov 27;11(12):1879. doi: 10.3390/cancers11121879 (PMC6966580; doi:10.3390/cancers11121879)
Supplement: Supplementary file 1 [file cancers-11-01879-s001.zip]

Archive with 2 entries (2 files):
- cancers-604942-supplementary-final.pdf
- western blot figures.pdf
